# Supplementary material for: sgnesR: An R package for simulating gene expression data from an underlying real gene network structure considering delay parameters
Source: BMC Bioinformatics. 2017 Jul 4;18:325. doi: 10.1186/s12859-017-1731-8 (PMC5496254; doi:10.1186/s12859-017-1731-8)
Supplement: Additional file 1 — ecolisim_script.R, example R script to simulate expression profiles and the inference of network from the simulated profiles using BC3NET. (R 2 kb) [file 12859_2017_1731_MOESM1_ESM.r]

library(sgnesR)
library(bc3net)
data(ecoli)
md <- spinglass.community(ecoli)
k <- table(md$membership)
k <- which(k==59)
mb <- which(md$membership==k)
gm <- induced.subgraph(ecoli,mb)
for(i in 1:5){
    # Assign rate constant
    rc <- c(0.0000274,2.023,.077,.138,.09,2.067)
    gn<-gm
    adj <- get.adjacency(gn)
    rownames(adj) <- colnames(adj) <- c()
    g <- graph.adjacency(adj,mode="directed")
    E(g)$op <- E(gn)$op
    expls <- list()
    
    #Assigning initial population to RNA and protein molecules
    V(g)$Rpop <- sample(5:10,vcount(g), rep=TRUE)
    el <- get.edgelist(g)
    el <- unique(el[,2])
    pp <-  sample(10:20,vcount(g),rep=T)
    pp[as.numeric(el)] <- sample(50:100, length(el), rep=T)
    V(g)$Ppop<- pp
    
    inhb <- c("*","","*","","")
    rn1 <- list("invhill", c(20,4), c(1,0))
    rn <- list(rn1)
    
    # Initializing reactions object and reaction parameters
    rsg <- new("rsgns.data",network=g,inhib=inhb, rn.rate.function=rn,pop=0, rconst=rc)
    rp <- new("rsgns.param", time=0, stop_time=10,readout_interval=.2)
    
    xx <- rsgns.rn(rsg, rp,timeseries=T,sample=30)
    k <- grep("RN",rownames(xx$expression))
    k <- paste("RN",c(1:vcount(g)),sep="")
    V(g)$name <- k
    
    # Finding weights of edge and non-edge components
    el <- get.edgelist(g)
    g1 <- graph.edgelist(el,directed=F)
    a <- as.matrix(get.adjacency(g1))
    k1 <- which(a[upper.tri(a)]==0)
    k2 <- which(a[upper.tri(a)]==1)
    
    #Using bc3net to infer the network using empirical estimator for discrete values
    gb1 <- bc3net((xx$expression[k,]),estimator="emp",mtc1=F,adj1="BH",mtc2=F,adj2="BH")
    gb<- as.matrix(get.adjacency(gb1, attr="weight"))[k,k]
    gbx <- gb[upper.tri(gb)]
    #boxplot(gbx[k1],gbx[k2])
    
    expls[[i]] <- list(gbx[k1],gbx[k2])
    
}
pp <- lapply(expls,function(x)x[1:2])
pp1 <- sapply(pp,function(x)x[[1]])
pp2 <- sapply(pp,function(x)x[[2]])
boxplot(abs(as.vector(unlist(pp1))),abs(as.vector(unlist(pp2))), col="blue", pch=20)
